# Supplementary material for: A highly expressed miR-101 isomiR is a functional silencing small RNA
Source: BMC Genomics. 2013 Feb 15;14:104. doi: 10.1186/1471-2164-14-104 (PMC3751341; doi:10.1186/1471-2164-14-104)
Supplement: Additional file 2: Table S1 — miR-101 variants in the human striatum, amigdala and frontal gyrus (Somel et al., 2010) brain areas. The different sequences annotating to miR-101, the respective frequencies and lenghts are shown. For the 5’ and 3’ trimming variants, the number of nucleotides upstream (up) or downstream (down) of the reference miRBase miR-101, are shown. The nucleotides involved in the 5’- and 3’ variant are next indicated. In 3’-addition variants, the number and type of nucleotides added to the 3’-end are shown. In the nucleotide substitution variants, the affected position is first indicated; the pair of nucleotides that follow next indicates the substituted and the original nucleotides, respectively. Only variants with more than 10 counts were considered. The sequences mapping onto miR-101 locus that represent the reference miR-101 sequence (in blue) and the 5’-isomiR-101 (in red) contained in a grey box. [file 1471-2164-14-104-S2.xls]

## Sheet: Sheet1
Supplementary Table 1. miR-101 variants in the human striatum, amigdala and frontal gyrus (Somel et al., 2010) brain areas. The different sequences annotating to miR-101, the respective frequencies and lenghts are shown. For the 5' and 3' trimming variants, the number of nucleotides upstream (up) or downstream (down) of the reference miRBase miR-101, are shown. The nucleotides involved in the 5'-…
Sequence	Frequency	Lenght	5'-trimming	3'-trimming	3'- addition	Nucl. Substitut
Striatum (Martí et al., 2010)
ACAGUACUGUGAUAACUGA	24	19	1-down A	1-up A	-	-
ACAGUACUGUGAUAACUGAA	40	20	1-down A	-	-	-
ACAGUACUGUGAUAACUGAAA	15	21	1-down A	-	1-A	-
AUACAGUACUGUGAUAACUGAA	11	22	1-up G	-	-	1 AG
GCACAGUACUGUGAUAACUGA	12	21	1-up G	1-up A	-	2 CU
GGACAGUACUGUGAUAACUGA	28	21	1-up G	1-up A	-	2 GU
GGACAGUACUGUGAUAACUGAA	47	22	1-up G	-	-	2 GU
GUAAAGUACUGUGAUAACUGA	16	21	1-up G	1-up A	-	4 AC
GUAAAGUACUGUGAUAACUGAA	10	22	1-up G	-	-	4 AC
GUACAGGACUGUGAUAACUGA	13	21	1-up G	1-up A	-	7 GU
GUACAGGACUGUGAUAACUGAA	13	22	1-up G	-	-	7 GU
GUACAGUAAUGUGAUAACUGA	31	21	1-up G	1-up A	-	9 AC
GUACAGUAAUGUGAUAACUGAA	34	22	1-up G	-	-	9 AC
GUACAGUACUGGGAUAACUGA	25	21	1-up G	1-up A	-	12 GU
GUACAGUACUGGGAUAACUGAA	28	22	1-up G	-	-	12 GU
GUACAGUACUGGGAUAACUGAAA	13	23	1-up G	-	1-A	12 GU
GUACAGUACUGUGAGAACUGA	11	21	1-up G	1-up A	-	15 GU
GUACAGUACUGUGAGAACUGAA	16	22	1-up G	-	-	15 GU
GUACAGUACUGUGAUAA	16	17	1-up G	-	-	-
GUACAGUACUGUGAUAAC	54	18	1-up G	-	-	-
GUACAGUACUGUGAUAACA	21	19	1-up G	-	1-A	-
GUACAGUACUGUGAUAACAA	10	20	1-up G	-	2-AA	-
GUACAGUACUGUGAUAACU	1107	19	1-up G	3-up GAA	-	-
GUACAGUACUGUGAUAACUA	66	20	1-up G	3-up GAA	1-A	-
GUACAGUACUGUGAUAACUAA	46	21	1-up G	3-up GAA	2-AA	-
GUACAGUACUGUGAUAACUG	445	20	1-up G	2-up AA	-	-
GUACAGUACUGUGAUAACUGA	5482	21	1-up G	1-up A	-	-
GUACAGUACUGUGAUAACUGAA	5447	22	1-up G	-	-	-
GUACAGUACUGUGAUAACUGAAA	2035	23	1-up G	-	1-A	-
GUACAGUACUGUGAUAACUGAAAA	808	24	1-up G	-	2-AA	-
GUACAGUACUGUGAUAACUGAAAAAA	10	26	1-up G	3-down GAA	1-A	23 AG
GUACAGUACUGUGAUAACUGAAG	12	23	1-up G	1-down G	-	-
GUACAGUACUGUGAUAACUGAAU	17	23	1-up G	-	1-T	-
GUACAGUACUGUGAUAACUGAC	71	22	1-up G	1-up A	1-C	-
GUACAGUACUGUGAUAACUGACA	11	23	1-up G	1-up A	2-CA	-
GUACAGUACUGUGAUAACUGAG	14	22	1-up G	1-up A	1-G	-
GUACAGUACUGUGAUAACUGAU	57	22	1-up G	1-up A	1-T	-
GUACAGUACUGUGAUAACUGU	169	21	1-up G	2-up AA	1-T	-
GUACAGUACUGUGAUAACUGUA	32	22	1-up G	2-up AA	2-TA	-
GUACAGUACUGUGAUAACUUA	13	21	1-up G	3-up GAA	2-TA	-
GUACAGUACUGUGAUAAUUGA	16	21	1-up G	1-up A	-	18 UC
GUACAGUACUGUGAUAAUUGAA	17	22	1-up G	-	-	18 UC
GUACAGUACUGUGAUACCUGA	21	21	1-up G	1-up A	-	17 CA
GUACAGUACUGUGAUACCUGAA	19	22	1-up G	-	-	17 CA
GUACAGUACUGUGAUCACUGA	14	21	1-up G	1-up A	-	16 CA
GUACAGUACUUUGAUAACUGA	25	21	1-up G	1-up A	-	11 UG
GUACAGUAGUGUGAUAACUGAA	10	22	1-up G	-	-	9 GC
GUACAGUAUUGUGAUAACUGA	20	21	1-up G	1-up A	-	9 UC
GUACAGUAUUGUGAUAACUGAA	18	22	1-up G	-	-	9 UC
GUAGAGUACUGUGAUAACUGAA	13	22	1-up G	-	-	4 GC
GUAUAGUACUGUGAUAACUGA	12	21	1-up G	1-up A	-	4 UC
UAAAGUACUGUGAUAACUGA	22	20	-	1-up A	-	3 AC
UACAGGACUGUGAUAACUGA	18	20	-	1-up A	-	6 GU
UACAGUAAUGUGAUAACUGA	33	20	-	1-up A	-	8 AC
UACAGUACUGGGAUAACUGA	67	20	-	1-up A	-	11 GU
UACAGUACUGGGAUAACUGAAG	24	22	-	1-down G	-	11 GU
UACAGUACUGUGAUAAAUGA	15	20	-	1-up A	-	17 AC
UACAGUACUGUGAUAACU	217	18	-	3-up GAA	-	-
UACAGUACUGUGAUAACUA	18	19	-	3-up GAA	1-A	-
UACAGUACUGUGAUAACUAA	20	20	-	3-up GAA	2-AA	-
UACAGUACUGUGAUAACUG	300	19	-	2-up AA	-	-
UACAGUACUGUGAUAACUGA	5184	20	-	1-up A	-	-
UACAGUACUGUGAUAACUGAAAAAA	17	25	-	3-down GAA	1-A	22 AG
UACAGUACUGUGAUAACUGAAG	1993	22	-	1-down G	-	-
UACAGUACUGUGAUAACUGAAGA	254	23	-	2-down GA	-	-
UACAGUACUGUGAUAACUGAAGAA	128	24	-	3-down GAA	-	-
UACAGUACUGUGAUAACUGAAGU	48	23	-	1-down G	1-T	-
UACAGUACUGUGAUAACUGAC	79	21	-	1-up A	1-C	-
UACAGUACUGUGAUAACUGACA	18	22	-	1-up A	2-CA	-
UACAGUACUGUGAUAACUGACC	31	22	-	1-up A	2-CC	-
UACAGUACUGUGAUAACUGACU	31	22	-	1-up A	2-CT	-
UACAGUACUGUGAUAACUGAG	18	21	-	1-up A	1-G	-
UACAGUACUGUGAUAACUGAU	35	21	-	1-up A	1-T	-
UACAGUACUGUGAUAACUGAUU	14	22	-	1-up A	2-TT	-
UACAGUACUGUGAUAACUGU	75	20	-	2-up AA	1-T	-
UACAGUACUGUGAUAACUGUA	12	21	-	2-up AA	2-TA	-
UACAGUACUGUGAUACCUGA	11	20	-	1-up A	-	16 CA
UACAGUACUGUUAUAACUGA	15	20	-	1-up A	-	12 UG
UACAGUAGUGUGAUAACUGA	26	20	-	1-up A	-	8 GC
UACAGUAGUGUGAUAACUGAAG	11	22	-	1-down G	-	8 GC
UACAGUAUUGUGAUAACUGA	12	20	-	1-up A	-	8 UC
UACAUUACUGUGAUAACUGA	10	20	-	1-up A	-	5 UG
Amygdala
ACAGTACTGTGATAACTGAAG	10	21	1-down A	1-down G	-	-
ACAGTACTGTGATAACTGACC	10	21	1-down A	1-up A	2-CC	-
ACAGTACTGTGATAACTGACT	25	21	1-down A	1-up A	2-CT	-
AGTACTGTGATAACTGAC	10	18	3-down ACA	1-up A	1-C	-
ATACAGTACTGTGATAACTGA	11	21	1-up G	1-up A	-	1 AG
GCACAGTACTGTGATAACT	11	19	1-up G	3-up GAA	-	2 CT
GCACAGTACTGTGATAACTGA	24	21	1-up G	1-up A	-	2 CT
GTACAGTACTGTGATA	133	16	1-up G	-	-	-
GTACAGTACTGTGATAAC	994	18	1-up G	-	-	-
GTACAGTACTGTGATAACA	396	19	1-up G	-	1-A	-
GTACAGTACTGTGATAACC	768	19	1-up G	-	1-C	-
GTACAGTACTGTGATAACG	190	19	1-up G	-	1-G	-
GTACAGTACTGTGATAACGG	49	20	1-up G	-	2-GG	-
GTACAGTACTGTGATAACT	10232	19	1-up G	3-up GAA	-	-
GTACAGTACTGTGATAACTA	120	20	1-up G	3-up GAA	1-A	-
GTACAGTACTGTGATAACTAA	10	21	1-up G	3-up GAA	2-AA	-
GTACAGTACTGTGATAACTG	7646	20	1-up G	2-up AA	-	-
GTACAGTACTGTGATAACTGA	19080	21	1-up G	1-up A	-	-
GTACAGTACTGTGATAACTGAA	8361	22	1-up G	-	-	-
GTACAGTACTGTGATAACTGAAA	983	23	1-up G	-	1-A	-
GTACAGTACTGTGATAACTGAAAA	24	24	1-up G	-	2-AA	-
GTACAGTACTGTGATAACTGAAC	38	23	1-up G	-	1-C	-
GTACAGTACTGTGATAACTGAAG	49	23	1-up G	1-down G	-	-
GTACAGTACTGTGATAACTGAAT	201	23	1-up G	-	1-T	-
GTACAGTACTGTGATAACTGAATT	10	24	1-up G	-	2-TT	-
GTACAGTACTGTGATAACTGAC	4911	22	1-up G	1-up A	1-C	-
GTACAGTACTGTGATAACTGACA	76	23	1-up G	1-up A	2-CA	-
GTACAGTACTGTGATAACTGACC	120	23	1-up G	1-up A	2-CC	-
GTACAGTACTGTGATAACTGACT	335	23	1-up G	1-up A	2-CT	-
GTACAGTACTGTGATAACTGAG	14	22	1-up G	1-up A	1-G	-
GTACAGTACTGTGATAACTGAGA	16	23	1-up G	1-up A	2-GA	-
GTACAGTACTGTGATAACTGAT	420	22	1-up G	1-up A	1-T	-
GTACAGTACTGTGATAACTGATA	45	23	1-up G	1-up A	2-TA	-
GTACAGTACTGTGATAACTGC	72	21	1-up G	2-up AA	1-C	-
GTACAGTACTGTGATAACTGCC	24	22	1-up G	2-up AA	2-CC	-
GTACAGTACTGTGATAACTGG	980	21	1-up G	2-up AA	1-G	-
GTACAGTACTGTGATAACTGT	387	21	1-up G	2-up AA	1-T	-
GTACAGTATTGTGATAACTG	10	20	1-up G	2-up AA	-	9 TC
GTACAGTATTGTGATAACTGA	10	21	1-up G	1-up A	-	9 TC
GTACTGTGATAACTGA	28	16	-	1-up A	-	-
GTACTGTGATAACTGAAG	33	18	-	1-down G	-	-
GTACTGTGATAACTGAC	10	17	-	1-up A	1-C	-
TACAGTACTGTGATAACT	1040	18	-	3-up GAA	-	-
TACAGTACTGTGATAACTA	30	19	-	3-up GAA	1-A	-
TACAGTACTGTGATAACTG	2058	19	-	2-up AA	-	-
TACAGTACTGTGATAACTGA	5615	20	-	1-up A	-	-
TACAGTACTGTGATAACTGAA	7429	21	-	-	-	-
TACAGTACTGTGATAACTGAAA	1877	22	-	-	1-A	-
TACAGTACTGTGATAACTGAAAA	45	23	-	-	2-AA	-
TACAGTACTGTGATAACTGAAC	334	22	-	-	1-C	-
TACAGTACTGTGATAACTGAACT	11	23	-	-	2-CT	-
TACAGTACTGTGATAACTGAAG	6477	22	-	1-down G	-	-
TACAGTACTGTGATAACTGAAGA	516	23	-	2-down GA	-	-
TACAGTACTGTGATAACTGAAGAA	12	24	-	3-down GAA	-	-
TACAGTACTGTGATAACTGAAGT	216	23	-	1-down G	1-T	-
TACAGTACTGTGATAACTGAAT	3656	22	-	-	1-T	-
TACAGTACTGTGATAACTGAATT	17	23	-	-	2-TT	-
TACAGTACTGTGATAACTGAC	2221	21	-	1-up A	1-C	-
TACAGTACTGTGATAACTGACA	425	22	-	1-up A	2-CA	-
TACAGTACTGTGATAACTGACC	4891	22	-	1-up A	2-CC	-
TACAGTACTGTGATAACTGACG	94	22	-	1-up A	2-CG	-
TACAGTACTGTGATAACTGACT	14627	22	-	1-up A	2-CT	-
TACAGTACTGTGATAACTGAG	12	21	-	1-up A	1-G	-
TACAGTACTGTGATAACTGAT	402	21	-	1-up A	1-T	-
TACAGTACTGTGATAACTGATA	13	22	-	1-up A	2-TA	-
TACAGTACTGTGATAACTGATT	202	22	-	1-up A	2-TT	-
TACAGTACTGTGATAACTGC	25	20	-	2-up AA	1-C	-
TACAGTACTGTGATAACTGG	271	20	-	2-up AA	1-G	-
TACAGTACTGTGATAACTGT	313	20	-	2-up AA	1-T	-
TCCAGTACTGTGATAACTGACT	12	22	-	1-up A	2-CT	2 CA
TTACAGTACTGTGATAACTGA	10	21	1-up G	1-up A	-	1 TG
TTACAGTACTGTGATAACTGAA	10	22	1-up G	-	-	1 TG
Frontal gyrus (Somel et al., 2011)
ACAGTACTGTGATAACTGA	24	19	1-down A	1-up A	-	-
ACAGTACTGTGATAACTGAA	17	20	1-down A	-	-	-
ACAGTACTGTGATAACTGAAA	12	21	1-down A	-	1-A	-
ACAGTACTGTGATAACTGAAG	11	21	1-down A	1-down G	-	-
ACAGTACTGTGATAACTGAAGA	12	22	1-down A	2-down GA	-	-
AGTACTGTGATAACTGA	12	17	3-down ACA	1-up A	-	-
ATACAGTACTGTGATAACTGA	36	21	1-up G	1-up A	-	1 AG
ATACAGTACTGTGATAACTGAA	15	22	1-up G	-	-	1 AG
CACAGTACTGTGATAACTGA	10	20	-	1-up A	-	1 CT
CTACAGTACTGTGATAACTGA	17	21	1-up G	1-up A	-	1 CG
GAACAGTACTGTGATAACTGA	32	21	1-up G	1-up A	-	2 AT
GAACAGTACTGTGATAACTGAA	15	22	1-up G	-	-	2 AT
GCACAGTACTGTGATAACTGA	39	21	1-up G	1-up A	-	2 CT
GCACAGTACTGTGATAACTGAA	15	22	1-up G	-	-	2 CT
GGACAGTACTGTGATAACTGA	187	21	1-up G	1-up A	-	2 GT
GGACAGTACTGTGATAACTGAA	134	22	1-up G	-	-	2 GT
GGACAGTACTGTGATAACTGAAA	42	23	1-up G	-	1-A	2 GT
GGACAGTACTGTGATAACTGAT	14	22	1-up G	1-up A	1-T	2 GT
GGACAGTACTGTGATAACTGTA	10	22	1-up G	2-up AA	2-TA	2 GT
GTAAAGTACTGTGATAACTGA	15	21	1-up G	1-up A	-	4 AC
GTAAAGTACTGTGATAACTGAA	14	22	1-up G	-	-	4 AC
GTACAGAACTGTGATAACTGA	109	21	1-up G	1-up A	-	7 AT
GTACAGAACTGTGATAACTGAA	92	22	1-up G	-	-	7 AT
GTACAGAACTGTGATAACTGAAA	27	23	1-up G	-	1-A	7 AT
GTACAGCACTGTGATAACTGA	97	21	1-up G	1-up A	-	7 CT
GTACAGCACTGTGATAACTGAA	72	22	1-up G	-	-	7 CT
GTACAGCACTGTGATAACTGAAA	25	23	1-up G	-	1-A	7 CT
GTACAGGACTGTGATAACTGA	98	21	1-up G	1-up A	-	7 GT
GTACAGGACTGTGATAACTGAA	47	22	1-up G	-	-	7 GT
GTACAGGACTGTGATAACTGAAA	17	23	1-up G	-	1-A	7 GT
GTACAGTAATGTGATAACTGA	43	21	1-up G	1-up A	-	9 AC
GTACAGTAATGTGATAACTGAA	30	22	1-up G	-	-	9 AC
GTACAGTAATGTGATAACTGAAA	12	23	1-up G	-	1-A	9 AC
GTACAGTACGGTGATAACTGA	12	21	1-up G	1-up A	-	10 GT
GTACAGTACTATGATAACTGA	15	21	1-up G	1-up A	-	11 AG
GTACAGTACTCTGATAACTGA	10	21	1-up G	1-up A	-	11 CG
GTACAGTACTGAGATAACTGA	45	21	1-up G	1-up A	-	12 AT
GTACAGTACTGAGATAACTGAA	35	22	1-up G	-	-	12 AT
GTACAGTACTGAGATAACTGAAA	12	23	1-up G	-	1-A	12 AT
GTACAGTACTGCGATAACTGA	61	21	1-up G	1-up A	-	12 CT
GTACAGTACTGCGATAACTGAA	43	22	1-up G	-	-	12 CT
GTACAGTACTGCGATAACTGAAA	14	23	1-up G	-	1-A	12 CT
GTACAGTACTGGGATAACTGA	240	21	1-up G	1-up A	-	12 GT
GTACAGTACTGGGATAACTGAA	190	22	1-up G	-	-	12 GT
GTACAGTACTGGGATAACTGAAA	52	23	1-up G	-	1-A	12 GT
GTACAGTACTGGGATAACTGAT	11	22	1-up G	1-up A	1-T	12 GT
GTACAGTACTGTCATAACTGA	13	21	1-up G	1-up A	-	13 CG
GTACAGTACTGTGACAACTGA	18	21	1-up G	1-up A	-	15 CT
GTACAGTACTGTGACAACTGAA	15	22	1-up G	-	-	15 CT
GTACAGTACTGTGAGAACTGA	84	21	1-up G	1-up A	-	15 GT
GTACAGTACTGTGAGAACTGAA	75	22	1-up G	-	-	15 GT
GTACAGTACTGTGAGAACTGAAA	18	23	1-up G	-	1-A	15 GT
GTACAGTACTGTGATA	12	16	1-up G	-	-	-
GTACAGTACTGTGATAA	14	17	1-up G	-	-	-
GTACAGTACTGTGATAAATGA	64	21	1-up G	1-up A	-	18 AC
GTACAGTACTGTGATAAATGAA	27	22	1-up G	-	-	18 AC
GTACAGTACTGTGATAAATGAAA	12	23	1-up G	-	1-A	18 AC
GTACAGTACTGTGATAAC	77	18	1-up G	-	-	-
GTACAGTACTGTGATAACAGAA	17	22	1-up G	-	-	19 AT
GTACAGTACTGTGATAACCGAA	13	22	1-up G	-	-	19 CT
GTACAGTACTGTGATAACGGAA	29	22	1-up G	-	-	19 GT
GTACAGTACTGTGATAACT	431	19	1-up G	3-up GAA	-	-
GTACAGTACTGTGATAACTA	55	20	1-up G	3-up GAA	1-A	-
GTACAGTACTGTGATAACTAA	57	21	1-up G	3-up GAA	2-AA	-
GTACAGTACTGTGATAACTCA	13	21	1-up G	3-up GAA	2-CA	-
GTACAGTACTGTGATAACTG	331	20	1-up G	2-up AA	-	-
GTACAGTACTGTGATAACTGA	24206	21	1-up G	1-up A	-	-
GTACAGTACTGTGATAACTGAA	15145	22	1-up G	-	-	-
GTACAGTACTGTGATAACTGAAA	4887	23	1-up G	-	1-A	-
GTACAGTACTGTGATAACTGAAAA	664	24	1-up G	-	2-AA	-
GTACAGTACTGTGATAACTGAAC	30	23	1-up G	-	1-C	-
GTACAGTACTGTGATAACTGAAG	29	23	1-up G	1-down G	-	-
GTACAGTACTGTGATAACTGAAT	65	23	1-up G	-	1-T	-
GTACAGTACTGTGATAACTGAC	144	22	1-up G	1-up A	1-C	-
GTACAGTACTGTGATAACTGACA	23	23	1-up G	1-up A	2-CA	-
GTACAGTACTGTGATAACTGAG	19	22	1-up G	1-up A	1-G	-
GTACAGTACTGTGATAACTGAGA	11	23	1-up G	1-up A	2-GA	-
GTACAGTACTGTGATAACTGAT	213	22	1-up G	1-up A	1-T	-
GTACAGTACTGTGATAACTGATA	21	23	1-up G	1-up A	2-TA	-
GTACAGTACTGTGATAACTGC	20	21	1-up G	2-up AA	1-C	-
GTACAGTACTGTGATAACTGCA	16	22	1-up G	2-up AA	2-CA	-
GTACAGTACTGTGATAACTGG	11	21	1-up G	2-up AA	1-G	-
GTACAGTACTGTGATAACTGT	195	21	1-up G	2-up AA	1-T	-
GTACAGTACTGTGATAACTGTA	50	22	1-up G	2-up AA	2-TA	-
GTACAGTACTGTGATAACTGTT	13	22	1-up G	2-up AA	2-TT	-
GTACAGTACTGTGATAACTTA	94	21	1-up G	3-up GAA	2-TA	-
GTACAGTACTGTGATAACTTAAA	10	23	1-up G	-	1-A	20 TG
GTACAGTACTGTGATAATTGA	73	21	1-up G	1-up A	-	18 TC
GTACAGTACTGTGATAATTGAA	72	22	1-up G	-	-	18 TC
GTACAGTACTGTGATAATTGAAA	11	23	1-up G	-	1-A	18 TC
GTACAGTACTGTGATACCTGA	19	21	1-up G	1-up A	-	17 CA
GTACAGTACTGTGATAGCTGA	13	21	1-up G	1-up A	-	17 GA
GTACAGTACTGTGATTACTGA	13	21	1-up G	1-up A	-	16 TA
GTACAGTACTGTGGTAACTGA	20	21	1-up G	1-up A	-	14 GA
GTACAGTACTGTGGTAACTGAA	20	22	1-up G	-	-	14 GA
GTACAGTACTGTGTTAACTGA	99	21	1-up G	1-up A	-	14 TA
GTACAGTACTGTGTTAACTGAA	124	22	1-up G	-	-	14 TA
GTACAGTACTGTGTTAACTGAAA	31	23	1-up G	-	1-A
GTACAGTACTGTGTTAACTGAT	17	22	1-up G	1-up A	1-T	14 TA
GTACAGTACTGTGTTAACTGTA	21	22	1-up G	2-up AA	2-TA	14 TA
GTACAGTACTGTTATAACTGA	29	21	1-up G	1-up A	-	13 TG
GTACAGTACTGTTATAACTGAA	25	22	1-up G	-	-	13 TG
GTACAGTACTTTGATAACTGA	20	21	1-up G	1-up A	-	11 TG
GTACAGTAGTGTGATAACTGA	10	21	1-up G	1-up A	-	9 GC
GTACAGTATTGTGATAACTGA	11	21	1-up G	1-up A	-	9 TC
GTACAGTATTGTGATAACTGAA	11	22	1-up G	-	-	9 TC
GTACAGTGCTGTGATAACTGA	12	21	1-up G	1-up A	-	8 GA
GTACCGTACTGTGATAACTGA	11	21	1-up G	1-up A	-	5 CA
GTACGGTACTGTGATAACTGA	14	21	1-up G	1-up A	-	5 GA
GTACGGTACTGTGATAACTGAA	18	22	1-up G	-	-	5 GA
GTAGAGTACTGTGATAACTGA	12	21	1-up G	1-up A	-	4 GC
GTAGAGTACTGTGATAACTGAA	12	22	1-up G	-	-	4 GC
GTATAGTACTGTGATAACTGA	16	21	1-up G	1-up A	-	4 TC
GTCCAGTACTGTGATAACTGA	33	21	1-up G	1-up A	-	3 CA
GTCCAGTACTGTGATAACTGAA	21	22	1-up G	-	-	3 CA
GTGCAGTACTGTGATAACTGA	10	21	1-up G	1-up A	-	3 GA
GTGCAGTACTGTGATAACTGAA	10	22	1-up G	-	-	3 GA
TAAAGTACTGTGATAACTGA	17	20	-	1-up A	-	3 AC
TAAAGTACTGTGATAACTGAA	12	21	-	-	-	3 AC
TACAGAACTGTGATAACTGA	29	20	-	1-up A	-	6 AT
TACAGAACTGTGATAACTGAA	12	21	-	-	-	6 AT
TACAGAACTGTGATAACTGAAA	12	22	-	-	1-A	6 AT
TACAGCACTGTGATAACTGA	99	20	-	1-up A	-	6 CT
TACAGCACTGTGATAACTGAA	56	21	-	-	-	6 CT
TACAGCACTGTGATAACTGAAA	34	22	-	-	1-A	6 CT
TACAGCACTGTGATAACTGAAG	11	22	-	1-down G	-	6 CT
TACAGGACTGTGATAACTGA	123	20	-	1-up A	-	6 GT
TACAGGACTGTGATAACTGAA	85	21	-	-	-	6 GT
TACAGGACTGTGATAACTGAAA	41	22	-	-	1-A	6 GT
TACAGGACTGTGATAACTGAAG	26	22	-	1-down G	-	6 GT
TACAGGACTGTGATAACTGAAT	13	22	-	-	1-T	6 GT
TACAGTAATGTGATAACTGA	28	20	-	1-up A	-	8 AC
TACAGTAATGTGATAACTGAA	18	21	-	-	-	8 AC
TACAGTAATGTGATAACTGAAA	12	22	-	-	1-A	8 AC
TACAGTACGGTGATAACTGA	11	20	-	1-up A	-	9 GT
TACAGTACTGAGATAACTGA	25	20	-	1-up A	-	11 AT
TACAGTACTGAGATAACTGAA	11	21	-	-	-	11 AT
TACAGTACTGCGATAACTGA	36	20	-	1-up A	-	11 CT
TACAGTACTGCGATAACTGAA	22	21	-	-	-	11 CT
TACAGTACTGCGATAACTGAAA	12	22	-	-	1-A	11 CT
TACAGTACTGGGATAACTG	12	19	-	2-up AA	-	11 GT
TACAGTACTGGGATAACTGA	417	20	-	1-up A	-	11 GT
TACAGTACTGGGATAACTGAA	313	21	-	-	-	11 GT
TACAGTACTGGGATAACTGAAA	232	22	-	-	1-A	11 GT
TACAGTACTGGGATAACTGAAAA	25	23	-	-	2-AA	11 GT
TACAGTACTGGGATAACTGAAG	85	22	-	1-down G	-	11 GT
TACAGTACTGGGATAACTGAAT	50	22	-	-	1-T	11 GT
TACAGTACTGGGATAACTGG	14	20	-	2-up AA	1-G	11 GT
TACAGTACTGTGATAAATGA	38	20	-	1-up A	-	17 AC
TACAGTACTGTGATAAATGAA	23	21	-	-	-	17 AC
TACAGTACTGTGATAAATGAAA	15	22	-	-	1-A	17 AC
TACAGTACTGTGATAACGGAA	12	21	-	-	-	18 GT
TACAGTACTGTGATAACT	74	18	-	3-up GAA	-	-
TACAGTACTGTGATAACTA	12	19	-	3-up GAA	1-A	-
TACAGTACTGTGATAACTAA	24	20	-	3-up GAA	2-AA	-
TACAGTACTGTGATAACTG	718	19	-	2-up AA	-	-
TACAGTACTGTGATAACTGA	16970	20	-	1-up A	-	-
TACAGTACTGTGATAACTGAA	11381	21	-	-	-	-
TACAGTACTGTGATAACTGAAA	5427	22	-	-	1-A	-
TACAGTACTGTGATAACTGAAAA	573	23	-	-	2-AA	-
TACAGTACTGTGATAACTGAAC	70	22	-	-	1-C	-
TACAGTACTGTGATAACTGAAG	2334	22	-	1-down G	-	-
TACAGTACTGTGATAACTGAAGA	337	23	-	2-down GA	-	-
TACAGTACTGTGATAACTGAAGAA	72	24	-	3-down GAA	-	-
TACAGTACTGTGATAACTGAAGT	37	23	-	1-down G	1-T	-
TACAGTACTGTGATAACTGAAT	838	22	-	-	1-T	-
TACAGTACTGTGATAACTGAC	79	21	-	1-up A	1-C	-
TACAGTACTGTGATAACTGACA	22	22	-	1-up A	2-CA	-
TACAGTACTGTGATAACTGACC	32	22	-	1-up A	2-CC	-
TACAGTACTGTGATAACTGACT	45	22	-	1-up A	2-CT	-
TACAGTACTGTGATAACTGAT	47	21	-	1-up A	1-T	-
TACAGTACTGTGATAACTGATA	10	22	-	1-up A	2-TA	-
TACAGTACTGTGATAACTGATT	41	22	-	1-up A	2-TT	-
TACAGTACTGTGATAACTGG	20	20	-	2-up AA	1-G	-
TACAGTACTGTGATAACTGT	69	20	-	2-up AA	1-T	-
TACAGTACTGTGATAACTTA	17	20	-	3-up GAA	2-TA	-
TACAGTACTGTGATAATTGA	15	20	-	1-up A	-	17 TC
TACAGTACTGTGATCACTGA	15	20	-	1-up A	-	15 CA
TACAGTACTGTGATGACTGA	43	20	-	1-up A	-	15 GA
TACAGTACTGTGATGACTGAA	19	21	-	-	-	15 GA
TACAGTACTGTGATGACTGAAA	12	22	-	-	1-A	15 GA
TACAGTACTGTGCTAACTGAA	10	21	-	-	-	13 CA
TACAGTACTGTGGTAACTGA	13	20	-	1-up A	-	13 GA
TACAGTACTGTGTTAACTGA	22	20	-	1-up A	-	13 TA
TACAGTACTGTGTTAACTGAA	19	21	-	-	-	13 TA
TACAGTACTGTGTTAACTGAAA	14	22	-	-	1-A	13 TA
TACAGTACTTTGATAACTGA	15	20	-	1-up A	-	10 TG
TACAGTAGTGTGATAACTGA	19	20	-	1-up A	-	8 GC
TACGGTACTGTGATAACTGA	12	20	-	1-up A	-	4 GA
TGCAGTACTGTGATAACTGA	11	20	-	1-up A	-	2 GA
