# Supplementary material for: A highly expressed miR-101 isomiR is a functional silencing small RNA
Source: BMC Genomics. 2013 Feb 15;14:104. doi: 10.1186/1471-2164-14-104 (PMC3751341; doi:10.1186/1471-2164-14-104)
Supplement: Additional file 4: Table S2 — Genes differently expressed after transfection with isomiR-101 mimic or a scrambeled (scr) sequence. The threshold for significant regulation is considered as a variation in the expression fold change above 1,2 or below -1,2 and a false discovery rate below 5% (q<5), whch is indicated in bold. The MiRWalk database on predicted and validated microRNA targets (http://www.umm.uni-heidelberg.de/apps/zmf/mirwalk/index.html) was used to highlight additional information: i) The prediction of the deregulated genes as putative targets for miR-101 by different algorithms (-, indicates no prediction and na information not available) and ii) the presense of putative miR-101 target seed sites in regions other than the 3’-UTR (-, indicates no sites and na information not available). In the last column, the custom Targetscan 5.2 prediction algorithm was used to highlight putative 5’-isomiR-101 targets. [file 1471-2164-14-104-S4.xlsx]

## Sheet: Sheet1
Supplementary Table 2. Genes differently expressed after transfection with isomiR-101 mimic or a scrambeled (scr) sequence. The threshold for significant regulation is considered as a variation in the expression fold change above 1,2 or below -1,2 and a false discovery rate below 5 % (q<5), whch is indicated in bold. The MiRWalk database on predicted and validated microRNA targets (http://www.umm…
	miR-101 versus scr		5'-isomiR-101 versus scr		Putative miR-101 targets in the 3'UTR according to to different programs				Presence of putative miR-101 target sites in differernt regions of the gene	Putative 5'-isomiR-101 targets in the 3'UTR
Gene ID	Fold change	q value	Fold change	q value	miRanda	miRDB	miRWalk	Targetscan	miRWalk	Custom Targetscan 5.2
SUB1	-1.35338	0	-1.10115	7.53365	+	+	+	-	-	-
TFB2M	-1.31682	0	-1.09046	8.90046	+	+	+	-	-	-
BBX	-1.3059	0	-1.18828	7.53365	-	-	-	-	1 site in 5'UTR	-
AP3S1	-1.30521	0	-1.2043	6.90083	na	na	na	+		-
STAMBP	-1.29537	0	-1.2043	6.90083	+	-	+	+	1 site in 5'UTR	+
TAF15	-1.28616	0	-1.54071	5.73079	-	-	-	-	-	-
ZMAT3	-1.28035	0	-1.031	21.3128	+	+	+	-	-	-
STMN1	-1.27884	0	-1.353	5.73079	-	+	+	+	-	-
SPOP	-1.26053	4.52486	-1.30291	5.45579	-	-	-	+	-	-
TMEM9B	-1.25478	0	1.02656	10.8622	-	-	-	+	-	-
CACYBP	-1.25012	0	-1.36249	5.73079	-	-	-	-	-	-
SUMF2	-1.22968	0	-1.22592	6.90083	-	-	-	-	-	-
HS.571887	-1.22235	0	-1.09049	6.90083	na	na	na	na	na	-
HS.371609	-1.22171	0	1.11364	10.8622	na	na	na	na	na	-
ACOT9	-1.21193	4.52486	-1.14188	6.90083	-	-	-	-	-	-
PTK9L	-1.20017	0	-1.23766	6.90083	-	-	-	-	-	-
