# Supplementary material for: A highly expressed miR-101 isomiR is a functional silencing small RNA
Source: BMC Genomics. 2013 Feb 15;14:104. doi: 10.1186/1471-2164-14-104 (PMC3751341; doi:10.1186/1471-2164-14-104)
Supplement: Additional file 5: Table S3 — Genes differently expressed after transfection with 5’-isomiR 101 mimic or a scrambeled (scr) sequence. The threshold for significant regulation is considered as a variation in the expression fold change above 1,2 or below -1,2 and a false discovery rate below 5% (q<5), whch is indicated in bold. The MiRWalk database on predicted and validated microRNA targets (http://www.umm.uni-heidelberg.de/apps/zmf/mirwalk/index.html) was used to highlight additional information: i) The prediction of the deregulated genes as putative targets for miR-101 by different algorithms (-, indicates no prediction and na information not available) and ii) the presense of putative miR-101 target seed sites in regions other than the 3’-UTR (-, indicates no sites and na information not available). In the last column, the custom Targetscan 5.2 prediction algorithm was used to highlight putative 5’-isomiR-101 targets. [file 1471-2164-14-104-S5.xlsx]

## Sheet: Sheet1
Supplementary Table 3. Genes differently expressed after transfection with 5'-isomiR 101 mimic or a scrambeled (scr) sequence. The threshold for significant regulation is considered as a variation in the expression fold change above 1,2 or below -1,2 and a false discovery rate below 5 % (q<5), whch is indicated in bold. The MiRWalk database on predicted and validated microRNA targets (http://www.…
	5'-isomiR-101 versus scr		miR-101 versus scr		Putative miR-101 targets in the 3'UTR according to to different programs				Presence of putative miR-101 target sites in different regions of the gene	Putative 5'-isomiR-101 targets in the 3'UTR
Gene ID	Fold change	q value	Fold change	q value	miRanda	miRDB	miRWalk	Targetscan	miRWalk	Custom Targetscan 5.2
POMT2	-1.2209	4.50695	-1.04078	87.958	-	-	-	-	-	-
CFDP1	-1.19761	4.50695	-1.0537	92.2946	-	-	-	-	-	-
SLITRK5	1.19996	1.72767	1.03773	80.0475	-	-	-	-	-	-
ASH2L	1.20312	4.97568	1.02633	80.0475	-	-	-	-	-	-
C7ORF28B	1.20949	4.97568	1.05867	70.2736	na	na	na	na	na	-
